# Supplementary material for: DNA damage and transcription stress cause ATP-mediated redesign of metabolism and potentiation of anti-oxidant buffering
Source: Nat Commun. 2019 Oct 25;10:4887. doi: 10.1038/s41467-019-12640-5 (PMC6814737; doi:10.1038/s41467-019-12640-5)
Supplement: Supplementary file 4 — Source data [file 41467_2019_12640_MOESM4_ESM.xlsx]

## Sheet: Figure 1A
RAW data									normalized data
4 weeks			16 weeks			20 weeks			4 weeks			16 weeks			20 weeks
WT	Ercc1-		WT	Ercc1-		WT	Ercc1-		WT	Ercc1-		WT	Ercc1-		WT	Ercc1/-
96.805	47.6107		90.426	27.0653		92.9441	8.25296		107.402	52.8225		97.74	29.2545		104.956	9.31958
100.662	41.1264		88.1833	22.9226		100.866	9.06199		111.681	45.6284		95.3159	24.7767		113.902	10.2332
98.5957	36.2541		102.582	26.4065		77.7628	8.17566		109.388	40.2227		110.88	28.5423		87.8128	9.23229
114.815	38.2463		98.1419	26.9103		72.2554	9.98		127.383	42.433		106.08	29.0869		81.5937	11.2698
131.037	39.4293		101.169	19.7821		91.5368	10.1562		145.381	43.7455		109.352	21.3821		103.367	11.4688
135.648	35.3655		91.8285	18.8783		102.766	10.2694		150.496	39.2368		99.2559	20.4052		116.048	11.5966
133.006	36.3936		72.105	16.9065		96.0692	7.99089		147.566	40.3774		77.9371	18.2739		108.485	9.02363
114.774	34.3836		83.5358	23.2651		85.7919	8.22951		127.337	38.1475		90.2925	25.1469		96.8796	9.29309
129.063	38.037		72.1221	16.2963		89.563	9.30611		143.191	42.2007		77.9556	17.6144		101.138	10.5088
121.165	38.6942		110.263	20.9469		80.9062	12.8284		134.428	42.9299		119.182	22.6411		91.3625	14.4863
144.293	48.7649		68.5753	25.4655		87.6286	8.06626		160.088	54.103		74.122	27.5252		98.9538	9.10874
121.761	48.1118		113.264	20.2693		85.3333	10.0131		135.09	53.3783		122.425	21.9088		96.3618	11.3072
100.994	38.0252		87.4268	17.9222		84.9618	11.839		112.05	42.1877		94.4983	19.3719		95.9422	13.369
125.46	45.9073		125.707	18.6328		81.2468	10.1704		139.193	50.9326		135.874	20.1399		91.7471	11.4849
104.108	44.3979		104.323	18.2117		83.9518	8.26436		115.504	49.258		112.761	19.6848		94.8017	9.33244
86.5303	33.7491		99.702	21.5741		92.9066	10.0535		96.0023	37.4435		107.766	23.3191		104.914	11.3529
126.647	49.2078		84.6892	22.4925		70.4934	9.22493		140.51	54.5944		91.5392	24.3117		79.604	10.4172
106.087	35.8949		92.4851	19.3823		89.0132	9.57925		117.7	39.8242		99.9657	20.95		100.517	10.8173
95.1938	31.1538		76.1769	23.2654		81.1594	9.58543		105.614	34.5641		82.3384	25.1472		91.6485	10.8243
104.504	30.9643		73.9415	21.0862		77.3267	9.38505		115.944	34.3538		79.9221	22.7917		87.3204	10.598
130.725	44.3927		72.55	20.6345		96.0467	11.8132		145.035	49.2522		78.4181	22.3035		108.46	13.3399
71.6881	48.8667		93.2322	24.3851		90.2312	9.86876		79.5355	54.2159		100.773	26.3574		101.893	11.1442
130.635	40.4901		98.5447	25.026		97.4619	9.7127		144.935	44.9224		106.515	27.0502		110.058	10.968
107.614	45.3062		112.366	27.0515		95.0218	7.78753		119.395	50.2657		121.454	29.2396		107.302	8.79399
94.1694	39.649		73.416	18.0125		78.902	10.8402		104.478	43.9892		79.3541	19.4694		89.0993	12.2412
97.3743	41.1737		111.398	24.0267		77.0126	8.52719		108.033	45.6808		120.409	25.97		86.9657	9.62924
80.684	46.8224		82.2807	18.9487		86.1821	9.27378		89.5162	51.9478		88.9359	20.4813		97.3202	10.4723
94.1638	42.7103		99.4354	22.1441		87.5592	9.28608		104.472	47.3856		107.478	23.9351		98.8754	10.4862
111.547	42.9045		95.5706	30.3241		89.9458	9.32694		123.757	47.601		103.301	32.7768		101.57	10.5324
129.65	32.6728		92.5531	24.5129		88.9242	9.13021		143.843	36.2494		100.039	26.4956		100.417	10.3102
125.458	46.859		96.0722	21.2545		88.1852	10.359		139.191	51.9885		103.843	22.9736		99.5823	11.6978
58.7727	44.1231		68.5904	22.2818		84.6974	9.77928		65.2063	48.9531		74.1383	24.0841		95.6437	11.0432
61.4444	99.5526		100.603	17.4766		69.3625	9.1819		68.1705	110.45		108.74	18.8902		78.3269	10.3686
61.1028	90.4573		107.499	20.5273		79.0476	7.81748		67.7915	100.359		116.194	22.1876		89.2637	8.82781
86.3059	75.6731		51.871	29.7795		67.3283	8.53041		95.7535	83.9567		56.0665	32.1881		76.0298	9.63288
78.7757	91.863		86.3512	19.0236		76.8271	7.00021		87.3989	101.919		93.3357	20.5623		86.7562	7.90492
70.8256	70.4671		104.539	14.65		76.7051	7.98597		78.5786	78.1808		112.994	15.835		86.6185	9.01807
84.5985	109.826		86.0203	19.3057		95.3759	8.95793		93.8592	121.849		92.9779	20.8672		107.702	10.1157
83.8288	85.5934		57.5154	28.9959		87.6973	10.9326		93.0052	94.963		62.1674	31.3412		99.0313	12.3455
76.7524	100.106		105.653	20.97		87.4408	10.2714		85.1541	111.064		114.199	22.6661		98.7416	11.5989
68.5295	91.2735		104.602	26.1263		51.486	8.13472		76.0311	101.265		113.062	28.2395		58.14	9.18605
56.4793	82.6122		99.2183	19.9756		84.8891	8.24834		62.6618	91.6554		107.243	21.5913		95.8601	9.31435
71.5142	66.3738		71.4408	27.6968		79.305	7.29163		79.3425	73.6395		77.2193	29.937		89.5544	8.234
70.6538	92.6051		74.5247	24.5665		86.5954	9.98423		78.388	102.742		80.5526	26.5535		97.787	11.2746
72.6751	104.274		88.2975	23.5965		80.037	8.72508		80.6305	115.688		95.4394	25.5051		90.381	9.8527
72.6039	86.1263		106.257	24.8578		90.6985	8.90999		80.5515	95.5542		114.851	26.8684		102.42	10.0615
80.2523	82.8064		70.6729	17.3292		98.989	8.61774		89.0371	91.8708		76.3892	18.7308		111.782	9.7315
65.9431	112.805		63.7003	20.6371		78.2183	7.91085		73.1616	125.153		68.8527	22.3063		88.3272	8.93325
69.8352	89.0974		95.8283	22.5654		91.531	8.6412		77.4797	98.8505		103.579	24.3906		103.36	9.75799
75.4879	87.4321		88.1961	22.3939		83.6037	9.23789		83.7512	97.0029		95.3298	24.2052		94.4086	10.4318
70.2567	97.3777		79.5838	19.3902		76.1935	7.90344		77.9474	108.037		86.0209	20.9585		86.0407	8.92488
76.5446	114.396		83.6698	25.0057		89.6609	7.61959		84.9236	126.919		90.4374	27.0283		101.249	8.60434
70.5704	82.0686		91.0423	23.0308		78.7271	8.66384		78.2954	91.0523		98.4061	24.8936		88.9018	9.78355
76.5673	92.5053		94.3258	23.9008		91.2092	9.34973		84.9488	102.631		101.955	25.834		102.997	10.5581
70.8449	89.8168		107.193	30.5105		106.371	7.8055		78.6	99.6486		115.864	32.9783		120.118	8.81428
58.3153	96.5581		97.1213	24.4317		63.1149	8.68961		64.6988	107.128		104.977	26.4079		71.2719	9.81266
74.4297	78.1911		104.476	29.5442		86.7496	7.96285		82.5772	86.7504		112.927	31.9339		97.9611	8.99196
79.0819	81.9009		105.177	20.9036		91.0035	10.2302		87.7387	90.8662		113.684	22.5943		102.765	11.5523
62.7852	93.9352		109.18	18.2247		98.882	9.47026		69.6581	104.218		118.011	19.6988		111.662	10.6942
61.0714	68.2883		65.2017	17.6847		74.9566	9.74075		67.7566	75.7635		70.4755	19.1151		84.644	10.9996
59.4714	90.7973		83.1354	24.1306		101.174	9.22636		65.9815	100.736		89.8597	26.0824		114.25	10.4188
78.6057	84.0735		86.8001	19.6776		99.6792	8.50356		87.2103	93.2767		93.8208	21.2693		112.562	9.60256
94.7588	81.3631		82.6663	19.9785		85.0748	9.85879		105.132	90.2695		89.3526	21.5944		96.0698	11.1329
92.9377	42.6905		68.2679	17.2335		100.326	11.3551		103.111	47.3637		73.7897	18.6274		113.292	12.8226
104.567	56.0304		79.3339	27.2574		90.3478	9.52153		116.013	62.1638		85.7507	29.4621		102.024	10.7521
93.7809	75.667		107.739	16.2207		108.356	8.96903		104.047	83.95		116.453	17.5327		122.36	10.1282
95.8363	49.7707		88.1066	20.213		96.7031	8.48809		106.327	55.2189		95.233	21.8479		109.201	9.58509
94.5879	43.5492		88.5606	23.3096		94.7591	10.374		104.942	48.3164		95.7237	25.195		107.006	11.7147
86.8446	52.203		73.0576	22.6074		100.995	10.6424		96.3511	57.9174		78.9667	24.4359		114.047	12.0179
82.8696	53.2584		87.4535	21.4066		99.9781	10.1474		91.941	59.0884		94.5271	23.1381		112.899	11.4589
84.6729	41.5151		94.5334	14.0799		91.4333	10.4903		93.9416	46.0596		102.18	15.2187		103.25	11.846
80.7352	51.5341		90.3895	26.7935		88.9021	8.68493		89.5729	57.1753		97.7006	28.9607		100.392	9.80737
80.4445	57.481		63.6386	19.9872		81.6982	8.28889		89.2504	63.7732		68.7859	21.6038		92.2568	9.36015
75.7851	39.812		94.4682	25.1814		91.2789	9.21348		84.0809	44.1701		102.109	27.2181		103.076	10.4042
51.8179	46.705		107.184	22.46		89.8028	8.7215		57.4901	51.8176		115.854	24.2766		101.409	9.84867
81.1911	36.1881		111.57	26.1988		102.999	8.36107		90.0787	40.1495		120.594	28.3178		116.311	9.44165
71.0377	33.5888		106.68	18.7885		95.0409	10.4047		78.8138	37.2657		115.308	20.3082		107.324	11.7493
97.0263	30.0958		109.914	23.4941		103.782	9.39914		107.647	33.3903		118.804	25.3944		117.195	10.6139
82.9433	38.3701		116.698	22.114		96.175	9.2029		92.0227	42.5703		126.137	23.9027		108.605	10.3923
89.0609	48.9373		107.496	27.018		79.3812	11.7449		98.81	54.2943		116.191	29.2033		89.6404	13.2628
	53.7095		106.954	27.57		87.2558	9.94893			59.5888		115.605	29.8		98.5328	11.2347
	35.9659		98.5904	22.9585		104.75	8.85608			39.903		106.565	24.8155		118.288	10.0006
	50.5631		94.0767	22.34		88.1423	9.55452			56.098		101.686	24.1469		99.5338	10.7893
	41.3879		109.527	17.7488		90.7052	11.435			45.9185		118.386	19.1844		102.428	12.9128
	52.2869		117.558	22.1378		96.8138	11.0533			58.0106		127.066	23.9284		109.326	12.4818
	44.0871		106.544	23.3752		88.1713	13.4093			48.9131		115.161	25.2659		99.5665	15.1423
	51.6403		107.001	19.6894		94.1404	8.82803			57.2932		115.655	21.282		106.307	9.96896
	57.1276		95.9245	26.8148		80.5882	10.3099			63.3812		103.683	28.9836		91.0034	11.6424
	60.8026		79.6576	18.1314		78.0358	9.83515			67.4584		86.1006	19.5979		88.1212	11.1062
	58.7755		100.691	17.8714		93.8276	7.85102			65.2094		108.835	19.3169		105.954	8.86569
	64.1116		93.1804	18.3511		93.7479	8.1066			71.1296		100.717	19.8354		105.864	9.15429
	48.1637		103.875	19.6024		87.0086	10.487			53.4359		112.277	21.1879		98.2536	11.8424
	49.0413		89.6207	17.9936		85.2856	7.85724			54.4097		96.8696	19.449		96.3079	8.87271
	56.22		102.618	20.5816		103.701	9.47125			62.3742		110.919	22.2463		117.104	10.6953
	64.8603		114.573	20.9789		114.05	9.09051			71.9602		123.84	22.6757		128.789	10.2654
	51.4233		98.7985	20.082		85.5726	9.10481			57.0524		106.79	21.7063		96.632	10.2815
	65.1677		81.9051	18.3932		74.1428	9.28707			72.3014		88.5299	19.8809		83.7251	10.4873
	58.0697		81.2728	22.7037		86.0812	9.11738			64.4264		87.8464	24.5401		97.2063	10.2957
	52.1689		88.3366	34.8204		88.6626	9.30832			57.8796		95.4816	37.6368		100.121	10.5113
	52.4301		92.2319	17.3993		88.3935	8.89449			58.1694		99.692	18.8066		99.8175	10.044
	65.1422		107.815	16.7059		70.6692	9.5216			72.273		116.535	18.0572		79.8025	10.7522
	60.0152		104.71	22.8056		93.7794	7.84198			66.5848		113.179	24.6503		105.899	8.85547
	58.759		91.6657	21.102		87.3872	10.712			65.1911		99.08	22.8088		98.6811	12.0964
	65.1922		110.603	22.0115		91.8365	9.12193			72.3285		119.549	23.7919		103.705	10.3008
	71.933		96.2409	20.9805		81.8522	9.0415			79.8072		104.025	22.6775		92.4308	10.21
	78.5263		95.4395	18.6725		96.3846	8.57055			87.1222		103.159	20.1828		108.841	9.67821
	49.1576		99.8217	26.3263		102.396	11.1372			54.5386		107.896	28.4557		115.63	12.5765
	54.9349		86.7806	15.689		89.7993	9.00591			60.9484		93.7997	16.958		101.405	10.1698
	70.2149		102.13	15.5552		91.1992	8.92052			77.9011		110.391	16.8134		102.986	10.0734
	78.7086		96.0656	21.1162		88.3365	9.22947			87.3244		103.836	22.8241		99.7531	10.4223
	70.8886		95.3851	21.0915		84.8706	9.42948			78.6485		103.1	22.7974		95.8392	10.6481
	71.9358		91.8217	21.8477		81.8028	8.10285			79.8103		99.2486	23.6148		92.3749	9.15006
	88.6072		89.0047	25.4158		83.4357	7.71964			98.3066		96.2038	27.4715		94.2189	8.71733
	84.7684		101.417	21.6923		93.0278	9.93749			94.0476		109.62	23.4469		105.051	11.2218
	82.0743		96.828	19.5858		88.3909	10.216			91.0586		104.66	21.1699		99.8145	11.5363
	83.4335		84.9578	25.9006		70.7155	9.02341			92.5666		91.8295	27.9955		79.8547	10.1896
	70.3396		93.5336	18.1384		96.4568	9.57627			78.0394		101.099	19.6055		108.923	10.8139
	60.6755		98.2273	19.4398		97.3538	8.24333			67.3174		106.172	21.0122		109.936	9.30869
	59.1191		102.378	21.3554		91.5149	9.7376			65.5906		110.659	23.0827		103.342	10.9961
	77.3513		103.762	20.3586		92.3608	10.4882			85.8186		112.154	22.0053		104.298	11.8437
	91.6529		91.6414	19.3552		100.057	8.94173			101.686		99.0537	20.9207		112.988	10.0974
	92.9007		99.433	17.6035		80.259	9.85842			103.07		107.476	19.0274		90.6316	11.1325
	85.0371		107.105	16.6814		92.0861	8.28828			94.3457		115.768	18.0306		103.987	9.35945
	90.0721		83.8894	19.083		99.4512	8.25147			99.932		90.6747	20.6265		112.304	9.31788
	90.9775		85.684	18.2099		97.1193	8.67172			100.936		92.6145	19.6827		109.671	9.79245
	104.805		62.9325	20.8621		79.4056	9.0891			116.277		68.0227	22.5495		89.6679	10.2638
	97.2539		79.4079	24.0353		98.5412	6.8361			107.9		85.8307	25.9793		111.277	7.7196
	92.4563		99.302	25.3811		89.5394	6.79583			102.577		107.334	27.434		101.111	7.67412
	82.7026		104.23	18.3211		74.427	14.6189			91.7557		112.661	19.8029		84.0459	16.5082
	97.5315		86.1939	15.5462		90.7983	8.6425			108.208		93.1656	16.8036		102.533	9.75946
	91.0675		91.3624	17.1582		70.1645	9.38361			101.036		98.7521	18.546		79.2325	10.5963
	68.6648		86.4839	20.8419		97.551	7.42864			76.1812		93.479	22.5276		110.158	8.38871
	72.5234		79.6482	28.5275		95.3079	9.12859			80.4622		86.0904	30.8349		107.626	10.3084
	70.9123		37.8983	16.2449		83.4026	8.20826			78.6747		40.9636	17.5588		94.1815	9.26909
	53.7692		68.5306	19.3569		89.7157	9.71065			59.6551		74.0736	20.9225		101.311	10.9656
	87.5052		100.305	22.2635		97.6715	8.86235			97.084		108.418	24.0642		110.295	10.0077
	93.6		100.335	26.991		94.9676	9.24995			103.846		108.45	29.1741		107.241	10.4454
	54.316		101.45	27.5765		89.2284	8.04332			60.2617		109.656	29.807		100.76	9.08284
	74.2251		90.6669	20.6361		80.4975	11.1512			82.3502		98.0004	22.3052		90.901	12.5924
	68.9123		93.6675	21.0089		106.641	8.67233			76.4558		101.244	22.7082		120.424	9.79314
	39.4912		99.512	26.5926		108.438	9.06338			43.8141		107.561	28.7436		122.452	10.2347
	42.478		83.9758	18.871		104.584	10.1577			47.1279		90.768	20.3974		118.1	11.4704
	68.7262		87.5855	18.7367		92.0828	10.0732			76.2493		94.6697	20.2522		103.984	11.3751
	94.182		89.8062	21.5044		102.164	10.153			104.492		97.0701	23.2438		115.367	11.4652
	70.9355		83.1615	20.9534		79.9922	9.09455			78.7005		89.8879	22.6482		90.3304	10.2699
	63.7819		96.2132	20.3471		109.416	7.7344			70.7638		103.995	21.9929		123.557	8.73399
	67.0571		90.7098	26.844		84.1463	11.2702			74.3976		98.0468	29.0153		95.0214	12.7268
	65.2716		86.4647	16.2174		104.218	9.54489			72.4166		93.4583	17.5292		117.687	10.7785
	81		99.4545	34.8618		90.2939	8.97871			89.8667		107.499	37.6816		101.963	10.1391
	69.2894		102.367	24.8921		111.331	8.33627			76.8742		110.647	26.9055		125.719	9.41364
	51.3181		97.4064	21.9308		107.949	6.61589			56.9357		105.285	23.7047		121.9	7.47092
	75.6212		83.0393	14.2008		81.9637	10.6771			83.8992		89.7559	15.3494		92.5567	12.057
	52.5736		89.478	19.6732		85.9157	8.50744			58.3286		96.7153	21.2645		97.0194	9.60694
	80.8215		99.774	16.6912		86.8654	10.1415			89.6687		107.844	18.0413		98.0919	11.4521
	93.6696		106.99	17.1344		55.2306	9.39152			103.923		115.643	18.5203		62.3686	10.6053
	69.5206		89.3456	18.1692		104.047	10.6434			77.1308		96.5723	19.6388		117.494	12.0189
	88.8348		89.8841	14.7347		86.4044	9.81981			98.5592		97.1542	15.9265		97.5713	11.0889
	63.6304		83.3845	18.3991		79.3962	10.319			70.5957		90.1289	19.8872		89.6574	11.6526
	83.2884		98.7572	29.265		98.4847	9.47738			92.4056		106.745	31.6321		111.213	10.7022
	73.5661		92.3153	21.1128		89.5431	9.15021			81.619		99.7821	22.8205		101.116	10.3328
	67.9952		101.411	15.7617		84.3942	13.0707			75.4383		109.613	17.0366		95.3014	14.76
	69.5474		81.4265	16.5087		98.271	8.37168			77.1604		88.0126	17.844		110.972	9.45363
	52.8812		107.817	17.5186		89.5494	8.75139			58.6699		116.537	18.9356		101.123	9.88242
	64.2465		86.4114	17.3889		100.455	6.90383			71.2793		93.4007	18.7953		113.438	7.79608
	60.6638		97.4735	16.4546		96.2756	11.1999			67.3043		105.358	17.7855		108.718	12.6474
	82.9538		88.1957	17.2915		82.5935	8.67531			92.0344		95.3293	18.6901		93.2679	9.79651
	76.9736		94.838	19.4026		88.8199	7.9862			85.3995		102.509	20.9719		100.299	9.01834
	52.584		92.1192	10.8755		69.016	7.95515			58.3402		99.5701	11.7551		77.9356	8.98327
	53.2113		102.137	16.4406		89.5566	10.6426			59.0361		110.398	17.7704		101.131	12.0181
	67.9384		102.898	17.9007		102.647	9.95189			75.3754		111.221	19.3486		115.913	11.2381
	60.2594		101.79	17.5099		98.6413	8.54075			66.8557		110.023	18.9262		111.39	9.64455
	56.818		95.2849	17.8852		91.915	9.29639			63.0377		102.992	19.3318		103.794	10.4979
	59.4929		81.6501	14.6357		79.764	9.38244			66.0053		88.2543	15.8195		90.0727	10.595
	56.5847		104.824	17.0775		99.932	8.87057			62.7788		113.302	18.4588		112.847	10.017
	46.4002		103.423	16.5065		108.54	8.92586			51.4795		111.789	17.8416		122.568	10.0794
			93.9759	20.297		91.6262	6.66211					101.577	21.9387		103.468	7.52311
			94.2699	16.934		104.043	9.70709					101.895	18.3037		117.489	10.9616
			94.6292	21.0756		79.0366	10.0022					102.283	22.7803		89.2513	11.2949
			113.739	16.4142		89.551	8.75615					122.938	17.7419		101.125	9.88779
			107.549	21.7544		103.793	8.33583					116.249	23.514		117.207	9.41316
			92.7016	20.4642		96.848	8.26259					100.2	22.1194		109.365	9.33045
			86.7006	25.1698		85.73	12.6651					93.7133	27.2057		96.8098	14.3019
			94.419	30.121		100.165	9.68888					102.056	32.5573		113.11	10.9411
			96.0085	20.84		94.3667	8.79118					103.774	22.5257		106.563	9.92735
			73.219	28.2759		109.15	9.73793					79.1412	30.563		123.257	10.9965
			71.0496	27.2987		93.5366	10.4076					76.7964	29.5067		105.625	11.7526
			99.5756	20.9303		49.5696	9.65317					107.63	22.6232		55.9759	10.9007
			100.007	22.2421		96.6797	8.89644					108.096	24.0411		109.175	10.0462
			104.899	24.452		92.4979	10.5976					113.383	26.4298		104.452	11.9672
			81.8196	17.9032		82.3319	8.84504					88.4375	19.3513		92.9725	9.98817
			102.475	19.6331		95.8987	6.38095					110.763	21.2211		108.293	7.20563
			88.6288	15.5674		85.3971	10.4524					95.7975	16.8265		96.4339	11.8032
			96.9684	19.027		73.4981	14.4318					104.812	20.566		82.997	16.297
			85.9399	21.0742		78.5664	10.3932					92.891	22.7788		88.7203	11.7365
			70.5755	17.814		69.8624	11.0088					76.2839	19.2548		78.8914	12.4316
			86.4608	19.5543		98.9667	9.51375					93.4541	21.1359		111.757	10.7433
			95.6263	19.644		97.653	11.9413					103.361	21.2329		110.274	13.4846
			82.1795	17.1618		88.947	11.7387					88.8265	18.55		100.443	13.2558
			93.592	14.7346		94.1786	13.1423					101.162	15.9263		106.35	14.8408
			91.5919	18.6508		94.4388	12.1001					99.0002	20.1594		106.644	13.6639
			82.3795	16.5613		86.5591	12.3172					89.0426	17.9009		97.746	13.9091
			97.2134	16.6886		74.8111	11.0457					105.076	18.0385		84.4796	12.4732
			88.1054	22.4485		85.9031	11.5662					95.2318	24.2642		97.0052	13.061
			81.2777	18.3743		85.5791	13.0227					87.8518	19.8605		96.6394	14.7058
			79.7284	18.1794		75.2283	15.3351					86.1771	19.6498		84.9508	17.317
			101.549	21.4624		90.2248	11.1563					109.762	23.1983		101.885	12.5981
			88.7821	18.4587		91.1216	10.9174					95.9632	19.9517		102.898	12.3284
			96.6594	20.1869		84.7083	11.2151					104.478	21.8197		95.656	12.6646
			97.8079	17.4908		103.207	11.8035					105.719	18.9055		116.546	13.3289
			88.6893	23.9951		86.1991	10.0743					95.8628	25.9359		97.3394	11.3763
			87.4699	18.7002		107.019	11.5248					94.5448	20.2127		120.85	13.0142
			97.0521	21.0416		86.7596	13.3941					104.902	22.7435		97.9724	15.1251
			74.4548	19.2517		96.5596	10.2446					80.4769	20.8089		109.039	11.5686
			87.5831	26.282		85.6997	10.6297					94.6671	28.4078		96.7755	12.0035
			95.5373	20.6844		87.822	8.61136					103.265	22.3575		99.1721	9.72429
			72.1526	23.5457		56.958	10.6973					77.9886	25.4502		64.3192	12.0798
			88.5816	20.7128		98.0951	11.3816					95.7465	22.3881		110.773	12.8526
			76.1273	17.9992		92.086	10.6087					82.2847	19.455		103.987	11.9798
			100.764	17.9235		84.0958	8.9558					108.915	19.3732		94.9643	10.1133
			97.515	18.909		83.483	12.1935					105.402	20.4384		94.2723	13.7694
			82.4575	22.5836		80.7866	9.44208					89.1269	24.4103		91.2274	10.6624
			88.32	20.9634		82.6108	10.0635					95.4637	22.659		93.2874	11.3641
			99.5028	22.1729		82.7806	9.95675					107.551	23.9663		93.4792	11.2436
			93.79	16.9964		77.2018	7.88824					101.376	18.3712		87.1794	8.90771
			82.7976	20.6507		75.4735	7.9558					89.4946	22.321		85.2277	8.984
			103.615	17.5826		81.4341	11.3949					111.996	19.0048		91.9586	12.8676
			82.2272	18.4558		88.4454	10.1637					88.878	19.9485		99.876	11.4773
			94.792	22.1115		92.9708	11.6294					102.459	23.9		104.986	13.1324
			103.494	16.9628		79.7653	12.2458					111.865	18.3348		90.0742	13.8285
			110.75	16.9516		83.9961	10.1241					119.708	18.3228		94.8517	11.4325
			91.7343	15.2137		80.4538	10.9064					99.1541	16.4443		90.8516	12.316
			108.03	11.2742		83.4187	8.92485					116.768	12.1861		94.1998	10.0783
			91.417	13.7214		84.2264	9.52391					98.8112	14.8313		95.1119	10.7548
			88.9628	13.8165		86.2204	10.5387					96.1585	14.934		97.3635	11.9007
			96.4842	10.7089		89.7438	11.9055					104.288	11.575		101.342	13.4442
			101.926	11.1797		67.0523	8.54237					110.17	12.0839		75.7181	9.64639
			95.0482	14.1343		92.0421	11.2943					102.736	15.2775		103.938	12.754
				12.035		85.4213	11.6179						13.0084		96.4611	13.1194
				14.8847		82.4269	11.7282						16.0887		93.0797	13.244
				14.7782		83.0448	8.06943						15.9735		93.7775	9.11232
				14.4282		70.3689	10.665						15.5952		79.4633	12.0434
				11.8965		82.2844	9.40706						12.8587		92.9189	10.6228
				9.34426		81.418	9.66135						10.1001		91.9405	10.91
				10.4375			9.27941						11.2818			10.4787
				12.4256			8.88448						13.4306			10.0327
				10.6417			9.9732						11.5025			11.2621
				10.0772			13.0538						10.8923			14.7409
				11.9426			10.575						12.9085			11.9417
				10.2241									11.0511
				13.277									14.3509
				3.51147									3.7955
				14.8236									16.0226
				15.5852									16.8458
				13.0054									14.0573
				12.4965									13.5073
				16.7391									18.093
				14.9701									16.1809
				18.1587									19.6274
				13.6007									14.7008
				10.3864									11.2264
				18.2079									19.6806
				14.7184									15.9089
				14.0125									15.1459
				13.5527									14.6489
				14.58									15.7593
				14.9281									16.1356
				14.0831									15.2222
				13.7498									14.8619
				14.2207									15.3709
				15.1444									16.3693
				15.6962									16.9658
				14.0094									15.1425
				17.3751									18.7805
				14.5333									15.7088
				16.842									18.2042
				11.6311									12.5719
				13.1419									14.2049
				11.2458									12.1554
				15.2713									16.5065
				14.8344									16.0342
				16.5003									17.8349
				12.0325									13.0058
				14.7876									15.9836
				14.3175									15.4755
				13.132									14.1942
				11.9134									12.877
				15.1301									16.3538
				12.6223									13.6432
				12.4919									13.5023
				13.1493									14.2129
				12.6634									13.6876
				13.5326									14.6272
				10.7254									11.5929
				10.4678									11.3145
				12.776									13.8094
				12.7014									13.7287
				13.6669									14.7723
				11.3041									12.2184
				11.6391									12.5805
				11.6898									12.6353
				13.8222									14.9402
				14.649									15.8338
				12.173									13.1576
				16.2569									17.5718
				14.4202									15.5866
				15.9344									17.2232
				14.4938									15.6661
				15.0491									16.2664
				12.7828									13.8167
				14.7363									15.9282
				15.6852									16.9538
				13.329									14.4071
				17.9118									19.3605
				15.8022									17.0804
				14.1812									15.3283
				12.4177									13.4221
				12.6855									13.7116
				12.5994									13.6185
				11.3576									12.2762
				16.0683									17.368
				14.6482									15.833
				19.3548									20.9203
				10.1969									11.0216
				14.0101									15.1433
				12.6931									13.7198
				16.8018									18.1608
				15.6264									16.8903
				11.7111									12.6584
				11.8314									12.7884
				12.5501									13.5652
				13.6072									14.7078
				14.3301									15.4892
				14.1414									15.2852
				14.5925									15.7728
				14.0673									15.2052
				14.9078									16.1136
				10.9492									11.8348
				10.7222									11.5894
				10.8959									11.7772
				14.1997									15.3482
				11.0379									11.9307
				15.46									16.7104
				12.3828									13.3844
				13.8836									15.0066
				13.2878									14.3626
				13.3799									14.4621
				12.2637									13.2557
				10.7925									11.6655
				12.3522									13.3513
				17.0919									18.4743
				12.3647									13.3648
				15.5051									16.7592
				14.5884									15.7683
				14.5276									15.7026
				16.1784									17.487
				18.3841									19.8711
				16.9107									18.2785
				20.1212									21.7487
				15.6276									16.8916
				17.6611									19.0896
				14.2793									15.4343
				17.3933									18.8002
				16.0387									17.336
				15.6391									16.904
				17.3325									18.7344
				16.8893									18.2554
				17.7381									19.1728
				11.8794									12.8403
				11.7637									12.7152
				17.5419									18.9608
				12.2713									13.2639
				14.1285									15.2713
				14.6332									15.8168
				11.7368									12.6861
				15.5905									16.8516
				16.2631									17.5785
				13.9206									15.0466
				12.2306									13.2199
				13.8683									14.9901
				16.185									17.4941
				12.1117									13.0913
				17.7884									19.2272
				13.4844									14.575
				12.6744									13.6995
				13.7826									14.8973
				14.2126									15.3621
				15.0447									16.2616
				14.1789									15.3258
				12.9061									13.95
				15.1702									16.3972
				13.0442									14.0992
				11.7441									12.694
				10.3971									11.2381
				11.2093									12.1159
				11.336									12.2529
				12.9403									13.987
				11.2581									12.1687
				19.3836									20.9515
				14.351									15.5118
				15.0243									16.2395
				14.1753									15.3219
				15.3755									16.6191
				6.02976									6.51747
				17.253									18.6485
				12.5611									13.5771
				17.4503									18.8617
				12.6834									13.7093
				13.5272									14.6213
				16.9196									18.2881
				13.4184									14.5037
				14.3978									15.5623
				14.8085									16.0063
				14.1493									15.2938
				10.8101									11.6844
				14.9625									16.1727
				12.9128									13.9572
				12.3227									13.3194
				14.9624									16.1726
				15.7407									17.0138
				15.6061									16.8683
				14.2412									15.3931
				13.2231									14.2927
				15.5985									16.8602
				11.1931									12.0984
				12.4407									13.4469
				11.2067									12.1131
				14.5342									15.7098
				13.4146									14.4996
				16.0011									17.2954
				9.65594									10.437
				14.2312									15.3823
				13.6554									14.7599
				15.0763									16.2958
				12.0805									13.0577
				11.3142									12.2293
				10.6104									11.4687
				13.1925									14.2596
				11.9313									12.8964
				10.9802									11.8683
				15.5701									16.8295
				12.8913									13.934
				13.5188									14.6123
				14.4195									15.5858
				14.8829									16.0867
				11.6552									12.5979
				15.7043									16.9745
				15.1766									16.4042
				10.1307									10.9501
				13.2834									14.3579
				11.6216									12.5616
				12.853									13.8926
				19.8257									21.4292
				13.2824									14.3568
				11.7744									12.7268
				14.8407									16.0411
				16.7014									18.0523
				10.2498									11.0788
				10.7828									11.6549
				14.4873									15.6591
				11.102									12
				11.7042									12.6509
				8.71286									9.41759
				14.4988									15.6715
				16.2034									17.514
				15.2954									16.5326
				17.1595									18.5474
				16.5858									17.9273
				16.7914									18.1496
				15.0806									16.3003
				13.5419									14.6372
				15.6454									16.9109
				11.152									12.0541
				8.97422									9.70009
				14.0566									15.1936
				14.8588									16.0606
				15.2917									16.5285
				12.8159									13.8525
				14.113									15.2545
				17.1167									18.5012
				14.0078									15.1408
				15.6677									16.935
Average WT	Average Ercc1		Average WT	Average Ercc1		Average WT	Average Ercc1		Average WT	Average Ercc1		Average WT	Average Ercc1		Average WT	Average Ercc1
4 weeks			16 weeks			20 weeks			4 weeks			16 weeks			20 weeks
90.1335	64.7404		92.5169	17.212		88.5551	9.63977		100	71.8273		100	18.6042		100	10.8856	Average
22.5673	20.4676		12.4986	4.78036		10.5103	1.46397		25.0376	22.7081		13.5095	5.16701		11.8687	1.65317	Standard deviation

## Sheet: Figure 1D
1D
	4-16 weeks				20 weeks				RPB1 (Ser5)	4-16 weeks				20 weeks
RPB1 NTD (RPB1 tot)
RPB1 (Ser2)	4-16 weeks				20 weeks				Tubulin	4-16 weeks				20 weeks
Tubulin	4-16 weeks				20 weeks
Pol2 NTD/Tubulin
	Ercc1-						WT
4 weeks	0.434926	0.466116	0.393035	0.4933	0.390533	0.423965	0.507853	0.59322	0.48218	0.446488	0.447401
16 weeks	0.380081	0.287054	0.32902	0.701815	0.617301	0.629858	0.369115	0.364706	0.344371	0.749176	0.676157	0.601715
20 weeks	0.431988	0.396992	0.395137	0.47957	0.392398	0.489325	0.356061	0.388084	0.394366	0.470753	0.484115	0.535949
Pol2(Ser2)/Tubulin
	Ercc1-						WT
4 weeks	0.234074	0.185268	0.201743	0.292903	0.240385	0.253025	0.211608	0.230386	0.28392	0.266304	0.298378	0.434316
16 weeks	0.209296	0.270588	0.269663	0.336299	0.25784		0.328972	0.293396	0.333333	0.399441	0.433846
20 weeks	0.369091	0.238586	0.275214	0.34188	0.239759	0.299857	0.26742	0.179096	0.291902	0.290855	0.196402	0.287856
Pol2(Ser5)/Tubulin
	Ercc1-						WT
4 weeks	0.347484	0.355556	0.359098	0.313475	0.271287	0.202727	0.417785	0.411382	0.512766	0.247273	0.282243	0.402985
16 weeks	0.454918	0.509921	0.567347	0.270522			0.548323	0.550538	0.510022	0.242344	0.228188	0.224105
20 weeks	0.504566	0.495215	0.492991	0.484848	0.375641	0.435337	0.498834	0.494172	0.517483	0.479699	0.477231

## Sheet: Figure 1E
1E
	Input				IP:TUBE2						RPB1 (Ser5)	Input				IP:TUBE2
RPB1 (Ser2)
Ubiquitin (NKb)	Input				IP:TUBE2

## Sheet: Figure 2A
Oxyge consumtion rate -OCR (% of baseline)												ENDPOINT analysis
DRB						Vehicle						RAW			% of control
100	105	104	100	105		102	95	111	96			DRB	Vehicle		DRB	Vehicle
107	107	104	106	109		107	112	106	102			76	114		63.8655	95.7983
103	101	101	101	103		103	104	101	102			73	120		61.3445	100.84
100	100	100	100	100		100	100	100	100			83	123		69.7479	103.361
88	88	90	87	94		95	97	103	99			77	119		64.7059	100
97	95	100	97	103		97	99	102	100			86			72.2689
91	95	102	94	99		95	98	100	99
87	89	97	89	96		98	99	104	101
87	90	95	88	96		98	99	104	101
88	90	96	88	97		99	100	101	102
88	91	97	90	98		100	102	105	104
89	91	98	91	97		101	103	105	104
89	90	97	90	96		100	103	105	105
88	90	96	89	97		101	104	106	106
90	90	97	89	97		102	105	108	107
88	90	97	90	97		102	106	108	107
89	92	98	91	98		102	106	109	108
89	92	98	89	98		103	107	109	109
89	90	96	89	97		104	109	110	109
89	92	98	91	98		105	108	108	109
88	89	97	89	95		105	109	108	109
88	89	96	88	95		105	108	111	109
87	89	96	90	97		105	111	114	111
86	88	95	87	94		105	110	113	110
87	88	97	89	95		105	110	114	110
86	87	96	88	93		106	110	115	111
86	88	94	87	94		106	110	114	112
86	87	95	89	95		108	112	116	113
87	88	96	88	93		108	111	115	112
88	86	95	87	84		108	111	117	113
88	88	95	88	98		108	113	117	113
87	86	94	88	101		109	113	119	115
87	87	95	88	101		110	114	120	114
86	85	94	86	100		110	114	119	114
86	85	95	87	99		110	115	120	115
85	82	93	84	98		111	115	118	115
85	84	93	85	98		111	115	120	115
85	84	92	86	99		111	115	123	115
83	81	90	84	96		111	116	122	116
84	81	90	86	97		111	117	122	116
82	80	90	84	94		111	117	122	116
82	80	91	83	94		113	118	125	118
80	79	88	82	92		112	118	124	117
81	80	89	84	93		113	119	127	118
80	76	88	81	91		112	117	124	117
79	76	87	80	90		114	119	128	119
78	75	85	79	89		113	119	122	118
77	73	83	78	87		113	118	122	118
76	73	83	77	86		114	120	123	119
41	33	32	33	40		30	37	24	37
38	31	31	30	37		30	35	25	37
38	30	31	30	37		28	35	22	35

## Sheet: Figure 2B
	Raw ATP			ATP % of Ctrl
	DRB	Vehicle		DRB	Vehicle
	281361	229788		145.175	118.564
	329213	213621		169.865	110.223
	274479	176819		141.624	91.2338
	260271	195392		134.293	100.817
	237474	192224		122.53	99.1824
	246074	181053		126.968	93.4184
	278430	216110		143.662	111.507
	269967	185250		139.296	95.584
	285697	154021		147.412	79.4707
	Mean ± SEM of DRB	273663 ± 8801, n=9		Mean ± SEM of DRB	141.2 ± 4.541, n=9
	Mean ± SEM of Vehicle	193809 ± 7725, n=9		Mean ± SEM of Vehicle	100 ± 3.986, n=9

## Sheet: Figure 2C
2C
	NTP levels
		Ercc1/-								WT
	UTP	0.05031	0.04655	0.14	0.132	0.144	0.149	0.133	0.125	0.097	0.112	0.126	0.133	0.144	0.146
	CTP	0.042	0.036	0.044	0.042	0.047	0.045	0.047	0.034	0.046	0.043	0.046	0.049	0.052	0.058
	ATP	1.183	1.159	1.183	1.276	1.456	1.519	1.194		1.015	1.072	1.053		1.075	1.122
	GTP	0.1	0.089	0.1	0.129	0.156	0.166	0.117	0.107	0.107	0.121	0.1	0.109	0.111	0.11
		Ercc1D/-			WT
		average	SD	n	average	SD	n
	UTP	0.114983	0.0417564	8	0.126333	0.0190228	6
	CTP	0.042125	0.00482368	8	0.049	0.00536656	6
	ATP	1.28143	0.146602	7	1.0674	0.0387724	5
	GTP	0.1205	0.0278516	8	0.109667	0.00680196	6

## Sheet: Figure 2D
2D
	DTP/NDP
	ATP/ADP		GTP/GDP
	Ercc1/-	WT	Ercc1/-	WT
	1.21959	1.17749	0.680272	1.0101
	1.25098	1.24506	1.01575	0.981982
	1.5539	1.12021	1.22835	1.27586
	1.54213	1.13359	1.29688	1.17021
	1.27157		0.92126
	1.20847		0.90678
ATP/ADP			GTP/GDP
Mean ± SEM of Ercc1	1.341 ± 0.06608, n=6		Mean ± SEM of Ercc1	1.008 ± 0.0926, n=6
Mean ± SEM of WT	1.169 ± 0.02812, n=4		Mean ± SEM of WT	1.11 ± 0.06922, n=4

## Sheet: Figure 2E
2E
OCR (pMolesmin-1.mg)
time (min)	WT					Ercc1 -
1	15.8033	15.0377	27.8919			14.0723	21.8292	18.6442	8.20543
10	14.4602	14.9314	23.4937			13.9513	19.7878	20.202	8.05363
18	13.0016	14.4968	22.6974			14.3272	18.8665	20.2573	8.03379
27	7.47579	7.24976	11.5145			9.28421	9.37515	11.2042	5.62972
36	6.75098	6.68356	9.71833			7.88614	7.84715	9.90091	4.5636
44	6.69727	6.33204	9.99703			7.31712	7.65914	9.43059	4.33193
53	22.4455	29.1542	47.9762			19.9916	17.7488	28.1444	12.3188
61	21.8451	27.305	47.2126			20.3883	17.2429	27.2624	11.9701
70	20.2327	27.4881	44.7713			20.5864	17.8589	27.923	11.8942
79	6.4763	5.8667	7.90462			4.71034	5.61164	6.77211	2.67041
87	6.59762	5.7259	8.07247			4.79649	6.0062	7.34715	2.29909
96	5.90224	5.10674	6.79742			4.52832	5.61529	6.79449	1.96782
104	5.10704	3.69295	5.24447			3.21164	4.60696	4.6059	1.93718
113	5.65228	3.94925	6.50514			3.3184	4.66125	4.87237	1.81328
122	4.75214	2.92583	4.25757			3.25669	4.67536	4.52835	1.62492
130	4.81238	2.92154	4.24231			3.01891	4.28871	4.4588	1.63353

## Sheet: Figure 2F
2F
	WT					Ercc1 -
basal respiration	15.8033	15.0377	27.8919			14.0723	21.8292	18.6442	8.20543
	14.4602	14.9314	23.4937			13.9513	19.7878	20.202	8.05363
	13.0016	14.4968	22.6974			14.3272	18.8665	20.2573	8.03379
proton leakage	8.32747	7.78797	16.3775			4.78804	12.454	7.43998	2.57571
	7.70923	8.24782	13.7754			6.06516	11.9407	10.3011	3.49002
	6.30429	8.16478	12.7004			7.0101	11.2074	10.8268	3.70186
ATP dedicated respiration	8.32747	7.78797	16.3775			4.78804	12.454	7.43998	2.57571
	7.70923	8.24782	13.7754			6.06516	11.9407	10.3011	3.49002
	6.30429	8.16478	12.7004			7.0101	11.2074	10.8268	3.70186
Resrve capacity	6.64222	14.1165	20.0843			5.91936	9.50019	4.11336
	7.38484	12.3736	23.7189			6.43699	7.06042	3.91649
	7.23114	12.9913	22.0739			6.25919	7.66562	3.86045
Rotenone sensitive respiration	15.9692	23.2875	40.0716			15.2813	12.1372	21.3723	9.64838		Mean ± SEM of WT	25.55 ± 0.4614
	15.2474	21.5791	39.1401			15.5918	11.2367	19.9153	9.67103		Mean ± SEM of Ercc1	14.52 ± 0.2173
	14.3305	22.3814	37.9738			16.0581	12.2436	21.1285	9.92642
Mean ± SEM of WT	13.04 ± 0.7295
Mean ± SEM of Ercc1	10.44 ± 0.5556
													14	8	14	13	14	9		Mean ± SEM of WT	16.52 ± 1.734
													16	7	14	11	12	10		Mean ± SEM of Ercc1	19.63 ± 0.3867
													16	8	14	13	13	12
													19	13	24	23	22	17		Mean ± SEM of column A	13.67 ± 0.4006
													21	14	27	24	21	18		Mean ± SEM of column B	13.11 ± 0.1925
													16	15	30	23	22	20

## Sheet: Figure 2G
2G
	Time (min)	ECAR (mpH*min-1*mg-1)
		WT										Ercc1-
	1	0.797859	0.256383	1.14006	0.47917	0.81766	0.844965	0.676558	0.680452	0.678774		0.468185	0.322353	0.182703	0.172707	0.15892	0.216102	0.37556	0.318121	0.387386
	10	0.724605	0.258092	0.956686	0.644383	0.699502	0.725996	0.574575	0.573502	0.579971		0.410854	0.256963	0.149917	0.136602	0.156612	0.182949	0.328087	0.261422	0.320429
	18	0.677199	0.234007	0.848125	0.609018	0.699888	0.703102	0.54256	0.574013	0.591106		0.391906	0.23104	0.135323	0.135509	0.183924	0.204766	0.318972	0.285629	0.302821
	27	0.814043	0.273471	1.02579	0.674976	0.831342	0.843595	0.654458	0.662554	0.658544		0.546555	0.265133	0.200212	0.149044	0.289376	0.337964	0.431042	0.415827	0.310879
	36	0.863396	0.292093	1.14678	0.87797	0.876611	0.827421	0.659786	0.62422	0.624408		0.55035	0.271131	0.197837	0.161821	0.274369	0.32333	0.365262	0.375975	0.367752
	44	0.862486	0.295975	1.10211	0.756975	0.751062	0.627714	0.607994	0.516708	0.624935		0.523822	0.269691	0.207133	0.165213	0.309381	0.328544	0.415131	0.406296	0.433818
	53	1.12102	0.447433	1.57618	1.06903	0.909145	0.958086	0.778657	0.834437	1.11416		0.685739	0.395995	0.256012	0.72318	0.490012	0.572446	0.754147	0.670939	0.59815
	61	1.10719	0.451701	1.48173	1.0443	0.635823	0.751312	0.593504	0.623216	0.946531		0.663012	0.375937	0.257408	0.62716	0.518422	0.646727	0.793268	0.634185	0.645161
	70	0.905296	0.362799	1.2811	0.870274	0.478499	0.582272	0.351466	0.555041	0.824479		0.511004	0.290979	0.19421	0.704637	0.566012	0.710285	0.766146	0.654504	0.708555
	79	0.618577	0.242142	0.885943	0.430192	0.269113	0.251935	0.0510587	0.150556	0.570895		0.359325	0.194423	0.141148	0.108651	0.55964	0.66357	0.807041	0.523726	0.706502
	87	0.659709	0.238373	0.844537	0.513883	0.122589	0.0725365	0.0595606	0.02198	0.520282		0.38616	0.199896	0.14882	0.129528	0.546334	0.636529	0.786839	0.474248	0.712505
	96	0.642873	0.227157	0.83911	0.494762	0.0233118	0.0126124	0.0535532	0.0353927	0.435231		0.380087	0.183363	0.130855	0.132907	0.481017	0.602404	0.752511	0.47126	0.68953
	WT									Ercc1 -
Basal ECAR	0.797859	1.14006	0.47917	0.81766	0.844965	0.676558	0.680452	0.678774		0.468185	0.322353	0.182703	0.172707	0.15892	0.216102	0.37556	0.318121	0.387386
	0.724605	0.956686	0.644383	0.699502	0.725996	0.574575	0.573502	0.579971		0.410854	0.256963	0.149917	0.136602	0.156612	0.182949	0.328087	0.261422	0.320429
	0.677199	0.848125	0.609018	0.699888	0.703102	0.54256	0.574013	0.591106		0.391906	0.23104	0.135323	0.135509	0.183924	0.204766	0.318972	0.285629	0.302821
Glucose stimulated glycolysis	0.814043	1.02579	0.674976	0.831342	0.843595	0.654458	0.662554	0.658544		0.546555	0.265133	0.200212	0.149044	0.289376	0.337964	0.431042	0.415827	0.310879
	0.863396	1.14678	0.87797	0.876611	0.827421	0.659786	0.62422	0.624408		0.55035	0.271131	0.197837	0.161821	0.274369	0.32333	0.365262	0.375975	0.367752
	0.862486	1.10211	0.756975	0.751062	0.627714	0.607994	0.516708	0.624935		0.523822	0.269691	0.207133	0.165213	0.309381	0.328544	0.415131	0.406296	0.433818
Olygomycin stimulated glycolysis	1.12102	0.447433	1.06903	0.909145	0.958086	0.778657	0.834437	1.11416		0.685739	0.395995	0.256012	0.72318	0.490012	0.572446	0.754147	0.670939	0.59815
	1.10719	0.451701	1.0443	0.635823	0.751312	0.593504	0.623216	0.946531		0.663012	0.375937	0.257408	0.62716	0.518422	0.646727	0.793268	0.634185	0.645161
	0.905296	0.362799	0.870274	0.478499	0.582272	0.351466	0.555041	0.824479		0.511004	0.290979	0.19421	0.704637	0.566012	0.710285	0.766146	0.654504	0.708555

[truncated: 50 more sheets: Figure 2H, Figure 3B, Figure 3C, Figure 3D, Figure 3E, Figure 3F, Figure 3G, Figure 4B, Figure 4C, Figure 4D, Figure 4E , Figure 4F, Figure 4G, Figure 4H, Figure 4I, Figure 4J, Figure 4K, Figure 5A, Figure 5B, Figure 5C …]
